# Supplementary material for: 2-Amino-4-methyl­benzene­sulfonamide
Source: Acta Crystallogr Sect E Struct Rep Online. 2009 Sep 26;65(Pt 10):o2513. doi: 10.1107/S1600536809037271 (PMC2970282; doi:10.1107/S1600536809037271)
Supplement: Supplementary file 2 [file e-65-o2513-Isup2.hkl]

# 
# h,k,l, Fc-squared, Fo-squared, sigma(Fo-squared) and status flag 
# 
data_I
_shelx_title ' 1 in P2(1)/c' 
_shelx_refln_list_code          4 
_shelx_F_calc_maximum      112.59 
_exptl_crystal_F_000       392.00 
_reflns_d_resolution_high  0.8393 
 
loop_ 
 _symmetry_equiv_pos_as_xyz 
 'x, y, z' 
 '-x, y+1/2, -z+1/2' 
 '-x, -y, -z' 
 'x, -y-1/2, z-1/2' 
 
_cell_length_a     9.8733 
_cell_length_b     9.1513 
_cell_length_c    10.4079 
_cell_angle_alpha  90.000 
_cell_angle_beta  114.689 
_cell_angle_gamma  90.000 
 
_shelx_F_squared_multiplier     1.000 
 
loop_ 
 _refln_index_h 
 _refln_index_k 
 _refln_index_l 
 _refln_F_squared_calc 
 _refln_F_squared_meas 
 _refln_F_squared_sigma 
 _refln_observed_status 
   2   0   0        0.76        0.56      0.15 o 
   3   0   0     1519.35     1345.08     28.71 o 
   4   0   0     1208.75     1168.39     13.21 o 
   5   0   0        2.63        1.24      0.16 o 
   6   0   0       48.38       58.09      1.47 o 
   7   0   0      274.54      290.94      4.78 o 
   8   0   0      274.08      316.85      5.31 o 
   9   0   0        5.40        5.29      0.66 o 
  10   0   0      139.30      145.70      5.30 o 
   1   1   0     4419.78     3896.77    192.17 o 
   2   1   0     5494.18     5502.32    190.55 o 
   3   1   0     2484.22     2874.87     35.92 o 
   4   1   0      648.15      753.85      5.75 o 
   5   1   0      663.85      666.41      5.74 o 
   6   1   0      608.91      562.90      5.74 o 
   7   1   0      254.36      250.83      3.02 o 
   8   1   0       59.78       55.24      1.17 o 
   9   1   0      177.74      171.05      3.01 o 
  10   1   0       90.78      106.92      3.16 o 
   0   2   0     3426.32     3542.37    148.03 o 
   1   2   0     1213.21     1173.59     12.01 o 
   2   2   0     2849.52     2748.74     31.27 o 
   3   2   0      772.51      849.67      6.42 o 
   4   2   0     1705.69     1677.29     12.46 o 
   5   2   0       31.35       26.75      0.45 o 
   6   2   0        5.88        8.76      0.88 o 
   7   2   0      718.02      684.88      6.98 o 
   8   2   0       74.32       70.71      2.12 o 
   9   2   0       17.17       19.11      0.95 o 
  10   2   0        6.12        5.95      0.68 o 
   1   3   0      928.32     1148.35     11.85 o 
   2   3   0      640.98      642.34      8.33 o 
   4   3   0      267.87      351.38      2.90 o 
   5   3   0      200.94      221.40      2.00 o 
   6   3   0        2.87        3.84      0.31 o 
   7   3   0       20.13       24.39      1.22 o 
   8   3   0        6.06        6.54      0.57 o 
   9   3   0       39.16       47.14      1.45 o 
  10   3   0       44.51       33.71      1.61 o 
   0   4   0     1910.90     1632.17     20.56 o 
   1   4   0      271.28      271.69      2.79 o 
   3   4   0      163.90      179.93      2.03 o 
   4   4   0       63.81       47.06      0.60 o 
   5   4   0       37.53       45.69      0.68 o 
   6   4   0        1.59        0.30      0.24 o 
   7   4   0       91.15       82.33      2.21 o 
   8   4   0       24.94       25.64      1.75 o 
   9   4   0       16.42       18.19      1.20 o 
   2   5   0       48.39       49.71      0.86 o 
   3   5   0       71.47       58.22      0.87 o 
   4   5   0       75.80       65.80      0.87 o 
   5   5   0      200.11      195.54      2.10 o 
   6   5   0        1.11        4.03      1.28 o 
   7   5   0       40.56       36.15      1.45 o 
   8   5   0        2.39        0.24      0.48 o 
   9   5   0        7.79       10.59      1.00 o 
   1   6   0      164.14      147.78      2.15 o 
   2   6   0        0.40        0.64      0.20 o 
   3   6   0      145.52      140.59      1.65 o 
   4   6   0        7.98       10.26      0.44 o 
   5   6   0        1.34        2.01      0.26 o 
   6   6   0        1.58        1.39      0.49 o 
   7   6   0       18.32       13.13      1.55 o 
   8   6   0        3.47        4.76      1.37 o 
   1   7   0      275.01      301.19      3.86 o 
   2   7   0      291.25      270.70      3.57 o 
   3   7   0      250.80      232.99      2.77 o 
   4   7   0      307.35      298.86      3.06 o 
   5   7   0       13.34       11.63      0.50 o 
   6   7   0       92.77       93.55      2.50 o 
   7   7   0       12.52       10.55      1.45 o 
   8   7   0      102.86      108.72      2.99 o 
   0   8   0      529.12      454.47      9.60 o 
   1   8   0      243.73      219.18      3.84 o 
   2   8   0        9.10       10.02      0.62 o 
   3   8   0      421.94      438.69      5.42 o 
   4   8   0      101.14      117.63      1.82 o 
   5   8   0       82.24       87.71      1.54 o 
   6   8   0      119.85      132.51      4.38 o 
   7   8   0       96.76      120.40      3.15 o 
   1   9   0      272.05      276.80      4.73 o 
   2   9   0       36.15       38.65      1.16 o 
   3   9   0      333.96      320.13      3.79 o 
   4   9   0       38.03       42.17      1.17 o 
   5   9   0       84.68       84.29      1.65 o 
   6   9   0       35.94       35.27      2.24 o 
   0  10   0      178.68      184.42      5.20 o 
   1  10   0       89.78       82.80      2.22 o 
   2  10   0       10.42       10.81      0.74 o 
   3  10   0        4.50        3.73      0.46 o 
   4  10   0       40.50       36.32      1.10 o 
 -11   1   1        6.97        1.86      0.81 o 
 -10   1   1        1.86        0.45      0.61 o 
  -9   1   1        0.51        0.35      0.33 o 
  -8   1   1      411.20      421.33      5.55 o 
  -7   1   1      183.20      199.76      2.47 o 
  -6   1   1      510.55      555.90      4.43 o 
  -5   1   1      466.39      448.22      3.58 o 
  -4   1   1       41.80       29.43      0.44 o 
  -3   1   1     1812.64     1693.13     13.75 o 
  -2   1   1     2191.51     2125.13     27.39 o 
  -1   1   1      107.87       79.84      1.73 o 
   0   1   1      531.98      584.17      5.97 o 
   2   1   1     1198.54     1314.86     11.67 o 
   4   1   1      606.80      758.82      8.00 o 
   5   1   1      223.23      172.14      2.40 o 
   6   1   1      115.93       96.49      1.50 o 
   7   1   1       59.54       49.56      1.09 o 
   8   1   1       32.14       25.37      0.83 o 
   9   1   1       13.10       16.83      0.95 o 
  10   1   1        7.10        8.87      1.16 o 
 -10   2   1       29.24       36.91      1.76 o 
  -9   2   1        6.95        8.00      1.22 o 
  -8   2   1       67.23       66.11      1.80 o 
  -7   2   1      179.27      159.63      2.56 o 
  -6   2   1        1.20        0.94      0.14 o 
  -5   2   1       70.84       54.54      0.68 o 
  -4   2   1     3244.54     3487.44     28.85 o 
  -3   2   1     3000.74     3577.99     78.64 o 
  -2   2   1      763.52      777.54      9.11 o 
  -1   2   1     5290.59     5870.86    111.92 o 
   0   2   1       84.83       94.83      1.19 o 
   2   2   1        4.69        6.83      0.29 o 
   3   2   1     2176.22     2187.91     35.11 o 
   4   2   1        3.53        4.35      0.39 o 
   5   2   1       64.76       93.63      1.55 o 
   6   2   1        7.96       11.91      0.51 o 
   7   2   1      722.55      723.89      7.43 o 
   8   2   1        2.30        3.58      0.40 o 
   9   2   1       17.25       20.99      1.07 o 
  10   2   1       50.14       44.05      1.56 o 
 -10   3   1       28.47       25.93      1.38 o 
  -9   3   1       26.67       34.53      1.46 o 
  -8   3   1       29.78       34.12      1.58 o 
  -7   3   1      443.20      479.10      6.06 o 
  -6   3   1      240.04      262.50      2.35 o 
  -5   3   1       60.36       83.11      0.94 o 
  -4   3   1      578.67      642.30      5.49 o 
  -3   3   1      593.29      615.25      5.26 o 
  -1   3   1     4275.57     3871.20     48.84 o 
   0   3   1      423.96      494.25      5.31 o 
   2   3   1     1445.44     1464.29     15.48 o 
   3   3   1       18.89       21.23      0.54 o 
   4   3   1       82.85      102.12      1.18 o 
   5   3   1       99.97      132.01      1.64 o 
   6   3   1      106.16      124.44      1.81 o 
   7   3   1       33.65       32.52      0.88 o 
   8   3   1        0.15       -0.45      0.30 o 
   9   3   1       81.70       87.05      4.28 o 
 -10   4   1       42.86       38.08      1.71 o 
  -9   4   1        2.71        3.21      0.66 o 
  -8   4   1      200.65      189.72      4.33 o 
  -7   4   1       26.24       27.29      1.35 o 
  -6   4   1        0.77        1.49      0.22 o 
  -5   4   1      405.48      399.60      3.34 o 
  -4   4   1     1363.73     1299.53      9.81 o 
  -3   4   1      718.39      581.58      4.90 o 
  -2   4   1      308.42      265.22      2.48 o 
  -1   4   1      465.69      636.09      5.34 o 
   0   4   1      780.05      805.06      8.54 o 
   1   4   1      135.29      191.75      2.39 o 
   2   4   1      442.04      540.95      5.93 o 
   3   4   1      986.46     1045.93     21.25 o 
   4   4   1      133.42      112.89      1.16 o 
   5   4   1      135.97      135.46      1.78 o 
   6   4   1       31.86       20.40      0.78 o 
   7   4   1       10.45       14.18      0.96 o 
   8   4   1       71.87       78.16      2.34 o 
   9   4   1        1.90        1.12      0.61 o 
  -9   5   1       27.29       30.88      1.50 o 
  -8   5   1        0.03        0.36      0.48 o 
  -7   5   1       61.53       61.69      1.89 o 
  -6   5   1      143.05      137.68      1.90 o 
  -5   5   1     1424.88     1375.47     12.84 o 
  -3   5   1     1084.10      985.81      8.22 o 
  -2   5   1      977.61     1010.60      8.38 o 
  -1   5   1     1275.91     1421.00     12.97 o 
   1   5   1       14.20       13.39      0.49 o 
   2   5   1      169.18      133.74      1.92 o 
   3   5   1      246.98      227.42      2.91 o 
   4   5   1       20.91       19.77      0.65 o 
   5   5   1      200.59      197.37      2.12 o 
   6   5   1      541.29      547.10      6.69 o 
   7   5   1        2.07        2.05      0.56 o 
   8   5   1       38.79       43.60      1.77 o 
   9   5   1      100.89       95.32      2.83 o 
  -9   6   1        1.74        0.90      0.62 o 
  -8   6   1       85.83      100.38      2.73 o 
  -7   6   1      274.87      273.53      5.03 o 
  -6   6   1       55.94       50.03      1.07 o 
  -5   6   1       31.17       22.22      0.69 o 
  -4   6   1     2008.24     2005.43     16.28 o 
  -3   6   1     1099.68     1050.70      8.81 o 
  -2   6   1       57.70       52.15      0.84 o 
  -1   6   1      205.20      185.16      3.11 o 
   0   6   1      712.43      795.89      8.69 o 
   1   6   1      385.13      480.51      5.55 o 
   2   6   1      249.49      238.40      3.12 o 
   3   6   1      496.80      510.04      5.91 o 
   4   6   1      479.00      471.00      3.95 o 
   5   6   1        0.65        0.99      0.24 o 
   6   6   1       36.58       36.09      1.76 o 
   7   6   1      132.97      120.88      3.03 o 
   8   6   1       34.57       35.12      2.53 o 
  -8   7   1       22.92       23.69      2.21 o 
  -7   7   1      221.60      214.79      4.34 o 
  -6   7   1      173.01      172.68      2.39 o 
  -5   7   1      213.88      220.55      2.79 o 
  -4   7   1       12.68       14.01      0.58 o 
  -3   7   1      109.64      117.34      1.72 o 
  -2   7   1      585.58      598.64      5.97 o 
  -1   7   1      528.77      504.35      7.25 o 
   0   7   1        4.41        2.08      0.33 o 
   1   7   1       46.09       45.65      1.09 o 
   2   7   1      954.40      960.16     10.52 o 
   3   7   1        1.10        0.76      0.30 o 
   4   7   1      538.92      533.16      4.94 o 
   5   7   1        8.71        8.10      0.59 o 
   6   7   1      169.61      164.92      4.10 o 
   7   7   1        0.13        1.06      0.57 o 
  -7   8   1        1.85        2.29      0.92 o 
  -6   8   1       27.52       26.06      0.98 o 
  -5   8   1        3.18        3.64      0.47 o 
  -4   8   1      115.65      108.66      1.75 o 
  -3   8   1      411.35      415.67      4.69 o 
  -2   8   1       25.34       19.33      0.78 o 
  -1   8   1        1.89        2.21      0.50 o 
   0   8   1        0.51        1.49      0.46 o 
   1   8   1       29.13       23.27      0.85 o 
   2   8   1       10.98        9.64      0.73 o 
   3   8   1      110.40      122.08      2.25 o 
   4   8   1        2.49        3.44      0.40 o 
   5   8   1       57.59       61.63      1.83 o 
   6   8   1        5.95        4.14      0.76 o 
  -6   9   1        0.02        0.64      0.51 o 
  -5   9   1        3.27        2.92      0.49 o 
  -4   9   1       24.85       26.13      0.86 o 
  -3   9   1       36.67       43.07      1.24 o 
  -2   9   1        0.65        1.93      0.44 o 
  -1   9   1        8.31        6.88      0.49 o 
   0   9   1        7.42       10.05      0.78 o 
   1   9   1      127.34      125.75      2.24 o 
   2   9   1        9.36       12.29      0.73 o 
   3   9   1        0.00       -0.06      0.29 o 
   4   9   1        3.00        3.42      0.43 o 
   5   9   1        1.99        1.79      0.57 o 
  -4  10   1        2.60        2.82      0.50 o 
  -3  10   1        0.52       -0.11      0.38 o 
  -2  10   1        0.69        1.79      0.44 o 
  -1  10   1       19.78       19.97      0.92 o 
   0  10   1       25.96       29.03      1.06 o 
   1  10   1        2.45       -0.14      0.80 o 
   2  10   1        1.43        0.99      0.71 o 
   3  10   1        0.90        0.47      0.34 o 
 -11   0   2      132.50      157.85      5.74 o 
 -10   0   2       13.14        8.16      1.30 o 
  -9   0   2       32.20       39.14      2.37 o 
  -8   0   2     1004.35      982.04     20.62 o 
  -7   0   2     1758.13     1841.37     19.51 o 
  -6   0   2     1405.48     1753.33     18.50 o 
  -5   0   2     3846.81     4019.58     65.35 o 
  -4   0   2      728.85      933.14      9.93 o 
  -3   0   2      243.26      248.49      3.59 o 
  -1   0   2     5785.68     5761.13    101.41 o 
   0   0   2     4717.42     4111.52    119.33 o 
   1   0   2     4101.23     3916.96     48.65 o 
   2   0   2        8.73        9.95      0.31 o 
   3   0   2      861.15      810.91     14.92 o 
   4   0   2      328.73      360.99      7.30 o 
   5   0   2        3.14        1.79      0.46 o 
   6   0   2     2662.06     2736.54     48.79 o 
   7   0   2       41.88       33.79      1.33 o 
   8   0   2       33.52       38.84      1.50 o 
 -11   1   2       31.72       29.84      1.68 o 
 -10   1   2      221.86      218.76      4.74 o 
  -9   1   2      292.37      302.32      5.69 o 
  -8   1   2      164.69      146.93      2.46 o 
  -7   1   2      253.38      257.63      2.46 o 
  -6   1   2      794.02      767.53      5.95 o 
  -5   1   2     2512.98     2347.85     17.31 o 
  -4   1   2      105.25       74.12      0.96 o 
  -3   1   2      290.98      234.93      2.15 o 
  -2   1   2      681.04      647.46      6.94 o 
  -1   1   2    12675.49    13439.85    781.84 o 
   0   1   2     3558.10     3497.67     70.38 o 
   1   1   2     1717.56     1726.26     15.20 o 
   2   1   2      423.09      337.12      3.63 o 
   3   1   2      749.60      798.05      9.15 o 
   4   1   2       53.57       36.06      1.00 o 
   5   1   2      213.75      195.73      3.24 o 
   6   1   2        0.05       -0.88      0.83 o 
   7   1   2       84.46       73.41      1.41 o 
   8   1   2      208.13      199.44      3.32 o 
   9   1   2      213.91      227.16      3.20 o 
 -11   2   2       30.23       21.81      1.50 o 
 -10   2   2       13.84       15.46      1.44 o 
  -9   2   2       21.51       25.23      0.99 o 
  -8   2   2      173.51      176.80      2.84 o 
  -7   2   2      387.92      387.45      3.66 o 
  -6   2   2      375.47      347.37      2.93 o 
  -3   2   2      461.27      458.44      3.98 o 
  -1   2   2     6625.60     5993.82    116.54 o 
   0   2   2        0.15        0.60      0.24 o 
   1   2   2     1308.61     1295.42     13.12 o 
   3   2   2      319.93      388.06      3.27 o 
   4   2   2       55.49       40.82      0.47 o 
   5   2   2      261.03      247.45      3.94 o 
   6   2   2      161.41      149.37      2.37 o 
   7   2   2       61.27       68.25      1.35 o 
   8   2   2       87.20       95.33      2.04 o 
   9   2   2        1.59        0.49      0.50 o 
 -10   3   2       56.45       61.35      1.69 o 
  -9   3   2       64.83       74.05      1.75 o 
  -8   3   2      466.13      452.87      5.90 o 
  -7   3   2       60.27       47.95      1.30 o 
  -6   3   2      267.24      257.06      2.94 o 
  -4   3   2       67.70       85.28      1.05 o 
  -2   3   2      112.19      152.32      1.49 o 
   0   3   2      574.69      618.22      5.65 o 
   2   3   2      205.40      213.29      2.22 o 
   3   3   2      896.03      921.98      7.45 o 
   4   3   2        9.55        8.97      0.28 o 
   5   3   2        2.84        1.93      0.29 o 
   6   3   2       87.70       84.19      1.64 o 
   7   3   2      113.42      108.26      1.81 o 
   8   3   2       14.07       10.39      0.95 o 
   9   3   2       29.58       26.24      2.08 o 
 -10   4   2        1.84        0.11      0.51 o 
  -9   4   2        0.06       -0.06      0.46 o 
  -8   4   2      256.67      264.13      4.80 o 
  -7   4   2       20.83       16.11      0.58 o 
  -6   4   2        4.30        2.72      0.28 o 
  -5   4   2       70.01       71.43      1.02 o 
  -4   4   2       54.96       59.33      0.87 o 
  -3   4   2        3.56        9.00      0.37 o 
  -1   4   2      320.88      397.88      3.86 o 
   0   4   2      425.92      456.97      4.38 o 
   1   4   2      149.84      141.57      1.64 o 
   2   4   2        0.54        0.59      0.73 o 
   3   4   2      126.26      117.40      1.47 o 
   4   4   2        5.94        2.83      0.41 o 
   5   4   2       14.77       10.91      1.11 o 
   6   4   2       23.18       20.74      1.00 o 
   7   4   2        1.47        2.90      0.48 o 
   8   4   2       19.21       19.45      1.25 o 
   9   4   2        0.18       -0.20      0.53 o 
 -10   5   2       31.11       27.81      1.52 o 
  -9   5   2        1.17        3.52      0.70 o 
  -8   5   2        0.00        0.44      0.46 o 
  -7   5   2        0.85        0.24      0.24 o 
  -6   5   2      249.97      266.60      3.10 o 
  -5   5   2      106.15      119.61      1.70 o 
  -4   5   2       57.92       63.72      1.27 o 
  -3   5   2      261.22      236.90      2.37 o 
  -2   5   2        4.04        0.80      0.50 o 
  -1   5   2      110.12      145.21      1.90 o 
   0   5   2      400.78      427.76      4.24 o 
   1   5   2      125.35      117.30      1.74 o 
   2   5   2       13.44       10.68      0.60 o 
   3   5   2       13.59       17.80      0.52 o 
   4   5   2        2.06        1.46      0.23 o 
   5   5   2       22.02       14.19      0.81 o 
   6   5   2       22.55       15.33      0.78 o 
   7   5   2        5.21        5.97      0.80 o 
   8   5   2        1.99        3.22      0.77 o 
  -9   6   2        0.22        0.99      0.60 o 
  -8   6   2       31.46       41.47      3.12 o 
  -7   6   2       41.44       48.38      1.10 o 
  -6   6   2       93.72       99.32      1.60 o 
  -5   6   2      108.54       95.10      1.51 o 
  -4   6   2        0.01        0.39      0.28 o 
  -3   6   2      112.96      110.51      1.41 o 
  -2   6   2       33.89       46.06      1.05 o 
   0   6   2       66.67       52.21      0.94 o 
   1   6   2      220.08      200.50      2.72 o 
   2   6   2       12.52       14.30      1.05 o 
   3   6   2      177.18      181.95      3.49 o 
   4   6   2       41.61       37.46      0.84 o 
   5   6   2        0.14        0.39      1.30 o 
   6   6   2       33.33       25.75      1.39 o 
   7   6   2       33.82       35.35      1.64 o 
  -8   7   2       33.21       37.50      1.64 o 
  -7   7   2        1.09        0.22      0.39 o 
  -6   7   2      188.89      177.80      2.45 o 
  -5   7   2      192.48      177.83      2.39 o 
  -4   7   2       30.96       29.48      0.95 o 
  -3   7   2      178.85      190.11      2.81 o 
  -2   7   2      422.76      390.67      4.79 o 
  -1   7   2        1.58        0.16      0.20 o 
   0   7   2       20.36       11.33      0.50 o 
   1   7   2       16.48       11.15      0.58 o 
   2   7   2      668.76      661.04      7.54 o 
   3   7   2       75.11       83.09      1.60 o 
   4   7   2        0.02        0.42      0.34 o 
   5   7   2      132.32      125.18      2.82 o 
   6   7   2       14.69       15.24      1.12 o 
   7   7   2       27.51       29.99      2.28 o 
  -7   8   2      101.55      102.95      2.55 o 
  -6   8   2       79.14       91.27      1.89 o 
  -5   8   2       12.59        9.85      0.65 o 
  -4   8   2      626.70      645.41      7.64 o 
  -3   8   2       69.87       81.84      1.68 o 
  -2   8   2       18.81       11.71      0.68 o 
  -1   8   2      304.41      290.77      5.39 o 
   0   8   2      406.11      403.92      5.00 o 
   1   8   2        0.13        1.07      0.27 o 
   2   8   2        0.53       -0.14      0.50 o 
   3   8   2      279.21      266.48      3.70 o 
   4   8   2       42.49       40.95      1.02 o 
   5   8   2        0.37       -0.75      0.60 o 
   6   8   2       53.80       51.32      1.97 o 
  -6   9   2       40.34       42.15      1.31 o 
  -5   9   2      172.16      175.99      2.97 o 
  -4   9   2        2.35        1.68      0.54 o 
  -3   9   2        0.03        0.28      0.36 o 
  -2   9   2      278.94      251.46      3.63 o 
  -1   9   2      105.30      100.61      1.97 o 
   0   9   2        5.74        4.46      0.43 o 
   1   9   2      172.34      152.93      2.55 o 
   2   9   2      259.80      261.84      3.74 o 
   3   9   2        4.46        2.63      0.36 o 
   4   9   2        3.35        2.05      0.38 o 
  -4  10   2      118.53      103.95      2.95 o 
  -3  10   2        3.61        3.15      0.51 o 
  -2  10   2       48.21       44.93      1.33 o 
  -1  10   2       38.82       30.99      1.11 o 
   0  10   2      139.05      137.08      2.51 o 
   1  10   2       50.56       61.79      1.56 o 
   2  10   2        6.67        5.36      0.74 o 
   3  10   2       29.72       32.18      1.15 o 
 -11   1   3       10.85       10.22      1.11 o 
 -10   1   3       97.21      106.57      2.98 o 
  -9   1   3        0.01        3.92      3.03 o 
  -8   1   3        7.04        5.88      0.64 o 
  -7   1   3       16.91       20.82      0.53 o 
  -6   1   3       31.29       35.43      0.55 o 
  -5   1   3      940.61      971.87      8.17 o 
  -4   1   3        8.04       12.55      0.63 o 
  -3   1   3      510.58      494.28      4.83 o 
  -2   1   3     9349.71     9371.52    266.30 o 
  -1   1   3     2734.20     2919.84     29.56 o 
   0   1   3      504.66      436.55      4.07 o 
   2   1   3      201.20      219.33      2.60 o 
   3   1   3      355.00      305.34      3.35 o 
   4   1   3       51.94       53.90      1.38 o 
   5   1   3        4.02        0.89      0.45 o 
   6   1   3      284.32      295.78      4.77 o 
   7   1   3       73.63       72.39      1.93 o 
   8   1   3       67.52       74.16      1.59 o 
   9   1   3       10.19        8.68      0.66 o 
 -11   2   3       81.86       65.65      2.42 o 
 -10   2   3       27.41       29.09      1.56 o 
  -9   2   3       38.90       50.32      1.84 o 
  -8   2   3      583.15      583.83      7.20 o 
  -7   2   3      269.60      256.88      2.61 o 
  -6   2   3       76.60       89.47      1.17 o 
  -4   2   3     1001.45     1064.78      8.89 o 
  -3   2   3      655.53      621.47      6.85 o 
  -2   2   3        5.02       -0.06      0.11 o 
   0   2   3      178.00      220.70      2.56 o 
   2   2   3     1030.82     1267.55     11.35 o 
   3   2   3      454.57      514.12      4.85 o 
   4   2   3        6.18        7.98      0.54 o 
   5   2   3      208.21      176.00      3.65 o 
   6   2   3      135.22      124.15      2.59 o 
   7   2   3       62.46       55.62      1.44 o 
   8   2   3       23.54       28.75      1.00 o 
 -11   3   3        3.45        2.68      1.11 o 
 -10   3   3       12.26       13.38      1.11 o 
  -9   3   3      416.68      426.96      5.74 o 
  -8   3   3        1.77        0.52      0.35 o 
  -7   3   3        1.20        1.19      0.23 o 
  -6   3   3      666.64      651.94      5.78 o 
  -5   3   3      251.06      317.77      3.04 o 
  -3   3   3        2.74        2.95      0.25 o 
  -2   3   3      723.90      861.78      7.96 o 
  -1   3   3      594.43      581.41      6.25 o 
   0   3   3      983.17      873.11      9.18 o 
   1   3   3       61.17       87.25      1.29 o 
   2   3   3     1371.36     1299.09     11.71 o 
   3   3   3      298.83      356.51      3.57 o 
   4   3   3      121.54      138.03      2.61 o 
   5   3   3      499.72      487.02      7.13 o 
   6   3   3       78.82       85.91      2.30 o 
   7   3   3        0.27        0.84      0.40 o 
   8   3   3       94.39      102.99      2.21 o 
 -10   4   3       59.90       68.57      2.20 o 
  -9   4   3        2.59        4.67      0.70 o 
  -8   4   3       72.97       79.42      1.45 o 
  -7   4   3        6.23        3.37      0.32 o 
  -6   4   3      514.91      476.68      4.44 o 
  -5   4   3       31.08       23.87      1.12 o 
  -4   4   3     1396.00     1413.07     13.05 o 
  -3   4   3     1035.24      986.07     10.73 o 
  -2   4   3      827.07      852.69      7.96 o 
   0   4   3       47.86       38.71      0.70 o 
   1   4   3      135.71      118.84      1.77 o 
   2   4   3       19.14       16.28      0.42 o 
   3   4   3        9.46        3.41      0.22 o 
   4   4   3      304.21      294.04      4.68 o 
   5   4   3       40.44       47.09      1.46 o 
   6   4   3      245.51      238.41      4.21 o 
   7   4   3      236.27      226.55      4.18 o 
   8   4   3      172.63      173.67      4.02 o 
 -10   5   3       40.02       38.20      1.70 o 
  -9   5   3      310.10      303.14      8.23 o 
  -8   5   3        1.35        1.04      0.37 o 
  -7   5   3       11.56        8.47      0.48 o 
  -6   5   3      194.04      194.31      2.46 o 
  -5   5   3     1101.63     1116.38     10.59 o 
  -4   5   3        1.91        0.30      0.19 o 
  -3   5   3      207.78      168.31      2.37 o 
  -1   5   3      642.80      736.53      6.90 o 
   1   5   3      281.84      265.62      2.86 o 
   2   5   3       14.06       20.53      0.58 o 
   3   5   3       50.04       47.02      0.79 o 
   4   5   3      161.54      154.80      2.34 o 
   5   5   3      509.63      486.17      7.30 o 
   6   5   3       34.88       39.23      1.44 o 
   7   5   3       23.45       27.10      1.31 o 
  -9   6   3       25.56       24.80      1.35 o 
  -8   6   3      210.90      194.11      5.80 o 
  -7   6   3       40.91       46.14      1.07 o 
  -6   6   3       93.04      111.74      1.74 o 
  -5   6   3      586.57      545.11      5.65 o 
  -4   6   3      840.65      856.19      9.66 o 
  -3   6   3      394.31      448.66      5.40 o 
  -2   6   3       44.11       37.68      0.79 o 
  -1   6   3      325.26      391.93      4.05 o 
   0   6   3       48.15       48.85      1.00 o 
   1   6   3       98.33      115.13      1.84 o 
   2   6   3      441.85      386.37      4.03 o 
   3   6   3      336.14      329.40      3.20 o 
   4   6   3        3.79        5.09      0.47 o 
   5   6   3        2.76        5.07      0.65 o 
   6   6   3      186.72      175.45      3.54 o 
   7   6   3      138.05      138.94      3.49 o 
  -8   7   3        9.51        9.95      0.95 o 
  -7   7   3      139.53      145.60      2.21 o 
  -6   7   3       73.39       67.54      1.35 o 
  -5   7   3      263.86      255.10      3.59 o 
  -4   7   3        0.51        0.99      0.42 o 
  -3   7   3      270.90      249.55      4.22 o 
  -2   7   3      386.41      438.07      4.55 o 
  -1   7   3        1.01        2.41      0.30 o 
   0   7   3      133.86      133.49      1.85 o 
   1   7   3      181.58      201.83      2.49 o 
   2   7   3       32.59       36.40      0.99 o 
   3   7   3       34.45       35.17      0.87 o 
   4   7   3      155.33      148.63      2.47 o 
   5   7   3      165.32      167.81      3.44 o 
   6   7   3       67.62       51.57      1.96 o 
  -7   8   3        2.64        1.53      0.45 o 
  -6   8   3        1.79        1.62      0.43 o 
  -5   8   3       16.52       15.05      0.96 o 
  -4   8   3      112.76      121.09      5.73 o 
  -3   8   3       98.68       97.12      2.32 o 
  -2   8   3        8.70        9.52      0.61 o 
  -1   8   3        0.35        0.53      0.27 o 
   0   8   3        1.52        0.94      0.29 o 
   1   8   3      178.63      179.11      2.53 o 
   2   8   3       23.53       26.43      0.81 o 
   3   8   3      120.55      106.32      1.72 o 
   4   8   3        1.63        3.04      0.50 o 
   5   8   3       19.25       27.17      1.44 o 
  -6   9   3        0.09       -0.61      0.43 o 
  -5   9   3        0.90        0.63      0.64 o 
  -4   9   3       65.58       60.65      1.88 o 
  -3   9   3       16.85       21.27      1.11 o 
  -2   9   3        4.12       10.44      0.68 o 
  -1   9   3       10.61        9.06      0.54 o 
   0   9   3       50.03       46.85      1.11 o 
   1   9   3       21.55       25.14      0.84 o 
   2   9   3       19.71       19.20      0.76 o 
   3   9   3       18.13       14.93      0.69 o 
   4   9   3       18.43       18.48      1.18 o 
  -4  10   3       23.80       25.66      1.29 o 
  -3  10   3        2.52        3.55      1.07 o 
  -2  10   3        1.38        2.44      0.48 o 
  -1  10   3       45.00       50.25      1.43 o 
   0  10   3        0.37        0.42      0.33 o 
   1  10   3        0.37        0.45      0.34 o 
   2  10   3        2.34        1.53      0.40 o 
 -11   0   4       74.80       62.42      3.34 o 
 -10   0   4      177.57      165.52      5.45 o 
  -9   0   4      341.26      377.01      9.42 o 
  -8   0   4      940.22      951.62     13.22 o 
  -7   0   4     1290.81     1323.87     17.81 o 
  -4   0   4       24.15       15.76      1.00 o 
  -2   0   4        0.33        3.67      0.73 o 
   0   0   4      811.08     1022.45     12.99 o 
   2   0   4      482.46      573.94      8.68 o 
   3   0   4     1174.80     1008.28     18.78 o 
   4   0   4      816.81      729.69     14.14 o 
   5   0   4      477.62      467.13      9.78 o 
   6   0   4       30.12       27.85      1.69 o 
   7   0   4      177.93      196.53      5.36 o 
   8   0   4       12.65       15.06      1.12 o 
 -11   1   4       46.38       52.52      2.15 o 
 -10   1   4       77.10       80.70      2.53 o 
  -9   1   4      476.02      461.05      7.80 o 
  -8   1   4       85.54       86.75      1.42 o 
  -7   1   4        1.39        0.72      0.19 o 
  -6   1   4     2266.58     2379.08     19.46 o 
  -5   1   4      367.71      411.14      4.81 o 
  -4   1   4      244.26      219.12      2.46 o 
  -3   1   4      157.74      151.41      2.40 o 
  -2   1   4      668.22      590.63      6.30 o 
  -1   1   4     1098.78     1399.18     12.45 o 
   0   1   4      824.88      911.11      8.25 o 
   1   1   4     1625.53     1607.70     14.29 o 
   2   1   4      300.11      308.74      3.05 o 
   3   1   4       27.59       38.27      1.12 o 
   4   1   4      119.28      108.63      2.60 o 
   5   1   4     1273.37     1245.64     16.49 o 
   6   1   4       27.31       24.33      1.13 o 
   7   1   4        0.20       -0.17      0.42 o 
   8   1   4       74.34       66.51      1.75 o 
 -11   2   4       29.35       36.87      1.82 o 
 -10   2   4        2.40        4.77      0.80 o 
  -9   2   4        0.96       -0.08      0.42 o 
  -8   2   4      218.83      226.74      2.46 o 
  -7   2   4      837.13      871.93      7.57 o 
  -6   2   4      398.45      364.39      3.45 o 
  -5   2   4      314.10      259.91      2.91 o 
  -3   2   4     1950.14     1598.62     16.93 o 
  -2   2   4       63.45       62.77      0.98 o 
   0   2   4      676.96      507.48      4.81 o 
   1   2   4       90.37       66.63      0.94 o 
   3   2   4      620.87      678.93      7.42 o 
   4   2   4      586.78      598.96     14.46 o 
   5   2   4        0.24       -0.48      0.32 o 
   6   2   4       16.36       16.34      1.09 o 
   7   2   4      197.11      197.95      3.84 o 
   8   2   4       35.26       44.78      1.43 o 
 -11   3   4       17.92       12.75      1.16 o 
 -10   3   4        5.18        4.01      0.76 o 
  -9   3   4      175.28      171.85      3.30 o 
  -8   3   4       50.55       47.11      0.91 o 
  -7   3   4       28.45       23.95      0.63 o 
  -6   3   4       43.65       28.38      0.64 o 
  -5   3   4      209.52      178.28      2.19 o 
  -4   3   4      413.85      554.71      6.35 o 
  -2   3   4     1512.38     1739.83     22.82 o 
   0   3   4        4.93        5.05      0.36 o 
   1   3   4      356.73      440.95      4.32 o 
   2   3   4      598.56      567.02      5.43 o 
   3   3   4       45.98       36.99      1.04 o 
   4   3   4       27.92       24.88      1.05 o 
   5   3   4       41.98       44.25      1.47 o 
   6   3   4      107.01      108.79      2.55 o 
   7   3   4       10.87        8.82      1.02 o 
   8   3   4       17.68       16.16      0.97 o 
 -10   4   4       16.67       17.56      1.90 o 
  -9   4   4       17.41       24.22      1.66 o 
  -8   4   4       70.69       63.88      1.28 o 
  -7   4   4      708.15      705.33      6.36 o 
  -6   4   4      154.11      126.77      1.60 o 
  -5   4   4        7.52       11.94      0.56 o 
  -4   4   4        3.50        1.18      0.78 o 
  -2   4   4      287.55      353.96      4.11 o 
  -1   4   4       99.52       65.20      1.14 o 
   0   4   4        2.40        8.31      0.41 o 
   1   4   4       30.65       15.86      0.55 o 
   2   4   4        0.02        0.17      0.24 o 
   3   4   4      139.89      138.64      2.10 o 
   4   4   4      205.06      183.67      3.42 o 
   5   4   4       11.23        7.00      1.21 o 
   6   4   4        8.24        8.62      0.79 o 
   7   4   4        2.73        2.18      0.62 o 
 -10   5   4       19.87       13.22      1.08 o 
  -9   5   4       44.34       40.81      1.66 o 
  -8   5   4       66.15       72.91      1.39 o 
  -7   5   4        3.36        3.56      0.54 o 
  -6   5   4       77.66       93.42      1.52 o 
  -5   5   4        1.09       -0.33      0.38 o 
  -4   5   4       90.58       98.92      1.76 o 
  -3   5   4        3.99        3.76      0.36 o 
  -2   5   4        0.55        0.00      0.28 o 
  -1   5   4       47.46       60.36      2.40 o 
   0   5   4      528.36      534.91      6.07 o 
   1   5   4      104.55      106.51      1.71 o 
   2   5   4       31.44       25.00      0.99 o 
   3   5   4        7.94       12.33      0.49 o 
   4   5   4        5.69        6.99      0.69 o 
   5   5   4        8.97        7.24      1.07 o 
   6   5   4       34.16       31.70      1.40 o 
   7   5   4        4.19        7.68      0.85 o 
  -9   6   4       28.86       29.72      1.50 o 
  -8   6   4       21.32       20.28      0.79 o 
  -7   6   4       33.84       38.51      0.99 o 
  -6   6   4       65.43       75.05      1.38 o 
  -5   6   4       96.35       90.31      1.73 o 
  -4   6   4       12.96       18.55      0.74 o 
  -3   6   4       18.00       24.42      0.99 o 
  -2   6   4       23.08       32.86      1.41 o 
  -1   6   4       27.00       30.99      1.36 o 
   0   6   4        5.90       11.23      0.57 o 
   1   6   4      383.69      371.35      4.57 o 
   2   6   4       18.21       21.99      1.09 o 
   3   6   4       72.67       65.33      1.43 o 
   4   6   4       10.70       13.28      1.25 o 
   5   6   4        0.21       -0.62      0.41 o 
   6   6   4       73.64       79.17      2.89 o 
  -9   7   4       72.25       79.01      2.50 o 
  -8   7   4        0.11        0.00      0.33 o 
  -7   7   4        7.36        6.31      0.51 o 
  -6   7   4      117.96      116.95      2.61 o 
  -5   7   4       21.00       16.08      0.94 o 
  -4   7   4       45.37       33.07      1.36 o 
  -3   7   4      234.35      214.57      3.82 o 
  -2   7   4       59.20       56.36      1.61 o 
  -1   7   4        2.69        5.77      0.45 o 
   0   7   4       86.34       93.15      1.72 o 
   1   7   4      127.97      127.55      2.13 o 
   2   7   4       36.08       34.38      1.11 o 
   3   7   4       49.55       49.81      1.80 o 
   4   7   4       47.00       47.21      2.86 o 
   5   7   4        9.66       10.23      0.89 o 
  -7   8   4       61.21       63.67      1.93 o 
  -6   8   4       16.16       15.59      0.97 o 
  -5   8   4       58.73       55.48      1.76 o 
  -4   8   4       67.93       73.28      2.02 o 
  -3   8   4      133.97      116.25      2.61 o 
  -2   8   4       87.34       84.65      2.14 o 
  -1   8   4      218.59      204.66      3.03 o 
   0   8   4       74.85       61.78      1.62 o 
   1   8   4        5.27        5.79      0.46 o 
   2   8   4      403.67      410.65      4.51 o 
   3   8   4        3.82        4.71      0.68 o 
   4   8   4       38.58       29.41      1.92 o 
  -6   9   4      136.22      134.28      3.09 o 
  -5   9   4      145.38      145.76      4.77 o 
  -4   9   4        9.61        8.77      0.81 o 
  -3   9   4       24.95       20.82      1.11 o 
  -2   9   4       38.63       36.03      1.41 o 
  -1   9   4       31.72       31.93      1.35 o 
   0   9   4       23.69       22.05      0.92 o 
   1   9   4      182.21      188.77      3.31 o 
   2   9   4       40.24       39.28      1.05 o 
   3   9   4       58.22       61.86      1.63 o 
  -4  10   4        2.34        1.90      0.58 o 
  -3  10   4       79.21       68.31      2.10 o 
  -2  10   4        0.01        0.04      0.47 o 
  -1  10   4       23.00       22.29      1.24 o 
   0  10   4      104.47      105.63      2.68 o 
 -11   1   5        5.01        6.72      0.94 o 
 -10   1   5       31.34       37.45      3.23 o 
  -9   1   5       54.57       55.57      1.17 o 
  -8   1   5        4.03        2.95      0.33 o 
  -7   1   5      364.34      396.29      4.31 o 
  -6   1   5       67.88       52.88      1.01 o 
  -3   1   5      105.60       81.69      1.23 o 
  -1   1   5        7.76        6.74      0.28 o 
   1   1   5      662.65      685.55      7.44 o 
   2   1   5       44.98       52.06      0.80 o 
   3   1   5      110.23      115.99      2.36 o 
   4   1   5      191.04      174.09      3.25 o 
   5   1   5       36.14       35.71      1.38 o 
   6   1   5       11.09       12.31      0.89 o 
   7   1   5        0.07        0.08      0.48 o 
 -11   2   5      104.45      122.64      3.38 o 
 -10   2   5        4.85        4.66      0.75 o 
  -9   2   5        7.50        5.64      0.45 o 
  -8   2   5        3.07        3.00      0.75 o 
  -7   2   5      119.33      100.16      1.57 o 
  -6   2   5        4.13        4.08      0.33 o 
  -5   2   5      186.88      174.88      2.48 o 
  -4   2   5       60.25       82.89      4.36 o 
  -3   2   5      555.75      696.90      7.46 o 
  -2   2   5     1839.61     2003.87     20.51 o 
  -1   2   5       72.92       80.61      1.11 o 
   0   2   5       17.84        7.87      0.34 o 
   1   2   5        3.32        3.90      0.63 o 
   2   2   5      304.43      286.34      2.99 o 
   3   2   5      168.09      188.56      3.35 o 
   4   2   5        0.02       -0.04      0.39 o 
   5   2   5       13.88       18.63      1.04 o 
   6   2   5      150.78      140.83      3.06 o 
   7   2   5      126.56      138.40      3.16 o 
 -11   3   5        0.83        0.32      0.77 o 
 -10   3   5       27.03       27.00      1.49 o 
  -9   3   5      242.45      256.90      3.23 o 
  -8   3   5      135.79      137.76      1.77 o 
  -7   3   5        3.31        4.57      0.39 o 
  -6   3   5      160.67      170.75      2.23 o 
  -5   3   5       85.02      117.20      1.90 o 
  -4   3   5       25.84       16.59      0.62 o 
  -3   3   5     1114.48     1082.98     11.37 o 
  -2   3   5        0.61        3.78      0.74 o 
  -1   3   5      389.72      431.69      5.55 o 
   0   3   5       10.76        9.70      0.45 o 
   1   3   5      411.29      427.93      4.28 o 
   2   3   5      211.81      182.74      2.12 o 
   3   3   5       33.35       30.20      1.16 o 
   4   3   5      346.97      340.40      5.48 o 
   5   3   5      376.70      401.77      8.79 o 
   6   3   5       96.47       97.00      2.48 o 
   7   3   5        0.58        1.16      0.62 o 
 -10   4   5      386.23      384.26     10.20 o 
  -9   4   5       49.11       44.85      0.98 o 
  -8   4   5        1.46        2.38      0.37 o 
  -7   4   5      390.13      400.11      4.47 o 
  -6   4   5       32.28       30.95      1.70 o 
  -5   4   5       77.67       94.05      1.69 o 
  -4   4   5      416.37      413.48      5.04 o 
  -3   4   5      123.80       83.91      1.35 o 
  -2   4   5       34.67       46.25      0.95 o 
  -1   4   5      309.98      301.53      3.96 o 
   0   4   5     1108.43     1222.38     17.02 o 
   1   4   5       75.94       85.70      1.29 o 
   2   4   5      359.62      379.61      3.95 o 
   3   4   5      312.60      339.97      5.43 o 
   4   4   5      360.88      329.77      5.41 o 
   5   4   5       38.65       34.67      2.40 o 
   6   4   5       67.29       64.93      2.02 o 
 -10   5   5      275.59      306.91      8.71 o 
  -9   5   5       68.13       69.44      2.15 o 
  -8   5   5        2.39        1.56      0.35 o 
  -7   5   5      114.73      114.10      2.60 o 
  -6   5   5      158.06      147.52      2.41 o 
  -5   5   5      143.30      147.43      2.36 o 
  -4   5   5        1.94        0.52      0.27 o 
  -3   5   5      550.52      564.08      7.99 o 
  -2   5   5      579.16      612.36      6.87 o 
  -1   5   5      259.65      244.52      3.18 o 
   0   5   5      130.35      138.71      2.10 o 
   1   5   5      702.31      695.54      7.77 o 
   2   5   5        7.17        8.18      0.44 o 
   3   5   5        1.08        0.34      0.41 o 
   4   5   5      114.37      133.92      2.94 o 
   5   5   5      285.50      261.70      4.75 o 
   6   5   5      150.10      151.46      3.39 o 
  -9   6   5       13.40       13.55      1.20 o 
  -8   6   5       89.15       88.46      1.90 o 
  -7   6   5       12.65       10.97      0.74 o 
  -6   6   5        9.75       16.51      0.78 o 
  -5   6   5      359.78      350.27      4.61 o 
  -4   6   5      182.45      174.62      2.68 o 
  -3   6   5        6.94        7.91      0.65 o 
  -2   6   5      196.88      212.94      3.71 o 
  -1   6   5       18.78       18.62      0.71 o 
   0   6   5      694.90      727.63      8.19 o 
   1   6   5       56.67       65.02      1.37 o 
   2   6   5       58.99       50.28      1.06 o 
   3   6   5      193.33      173.58      3.47 o 
   4   6   5       66.10       72.21      2.09 o 
   5   6   5       20.10       21.50      2.74 o 
  -8   7   5       27.83       37.15      1.67 o 
  -7   7   5       13.90       11.92      0.74 o 
  -6   7   5      133.95      139.46      3.45 o 
  -5   7   5        0.03        0.67      0.44 o 
  -4   7   5       86.60       93.80      2.87 o 
  -3   7   5      229.55      239.57      4.22 o 
  -2   7   5       75.38       77.31      4.39 o 
  -1   7   5        0.06        0.16      0.28 o 
   0   7   5       22.43       26.29      0.89 o 
   1   7   5      186.80      172.75      2.67 o 
   2   7   5       68.09       68.63      1.33 o 
   3   7   5       24.74       21.10      1.17 o 
   4   7   5       56.93       55.99      1.90 o 
  -7   8   5       12.54       15.11      1.05 o 
  -6   8   5        0.94       -0.28      0.43 o 
  -5   8   5        0.95        0.28      0.46 o 
  -4   8   5      152.70      141.21      3.07 o 
  -3   8   5       38.24       46.69      1.59 o 
  -2   8   5       30.35       25.90      1.48 o 
  -1   8   5       11.40       11.83      0.86 o 
   0   8   5       77.55       83.33      1.73 o 
   1   8   5       27.15       32.11      1.07 o 
   2   8   5       28.43       35.11      1.43 o 
   3   8   5        2.17        1.23      0.55 o 
  -6   9   5        3.13        6.22      0.82 o 
  -5   9   5        9.14       12.72      1.01 o 
  -4   9   5        8.99        8.11      1.11 o 
  -3   9   5       14.46       11.87      1.07 o 
  -2   9   5        3.87        6.40      0.75 o 
  -1   9   5      117.47      136.00      3.04 o 
   0   9   5        6.18        4.25      0.67 o 
   1   9   5        7.40        8.44      0.68 o 
   2   9   5       27.92       22.43      1.54 o 
 -11   0   6        0.27       -0.41      0.75 o 
 -10   0   6       30.95       33.09      2.29 o 
  -9   0   6       28.85       30.01      2.13 o 
  -8   0   6      145.31      150.25      3.02 o 
  -7   0   6      657.26      692.85      9.99 o 
  -6   0   6      137.34      123.78      2.52 o 
  -5   0   6      310.96      260.09      5.69 o 
  -4   0   6     1029.16      883.64     15.09 o 
  -3   0   6      617.41      646.27      8.57 o 
  -2   0   6      893.69      724.95      9.56 o 
  -1   0   6     1198.17     1039.62     13.43 o 
   1   0   6        0.68        5.66      0.42 o 
   2   0   6      121.68      133.19      3.69 o 
   3   0   6      593.70      623.37     12.56 o 
   4   0   6      926.35      910.60     17.78 o 
   5   0   6       36.51       40.65      2.14 o 
   6   0   6       16.23       26.22      1.87 o 
 -11   1   6       14.95       15.74      1.24 o 
 -10   1   6      160.01      163.02      3.82 o 
  -9   1   6       42.80       40.29      1.01 o 
  -8   1   6        2.28        3.51      0.47 o 
  -7   1   6      335.73      321.33      3.70 o 
  -6   1   6      253.55      234.88      2.84 o 
  -5   1   6       63.15       54.87      1.17 o 
  -4   1   6       37.59       47.30      0.90 o 
  -3   1   6      516.88      517.79      4.97 o 
  -2   1   6      192.01      209.71      2.30 o 
  -1   1   6       15.85       13.75      0.44 o 
   0   1   6     1842.79     2083.83     18.55 o 
   1   1   6      603.84      607.23      6.77 o 
   2   1   6      717.39      711.22      9.84 o 
   3   1   6      142.43      156.55      3.04 o 
   4   1   6      364.89      366.39      5.86 o 
   5   1   6       12.35        9.70      0.81 o 
   6   1   6      119.31      115.52      2.81 o 
 -11   2   6       58.10       58.71      2.26 o 
 -10   2   6       18.45       18.84      1.27 o 
  -9   2   6        1.46        1.28      0.34 o 
  -8   2   6      446.68      424.75      4.73 o 
  -7   2   6       38.34       39.35      1.46 o 
  -6   2   6        0.31        1.72      0.31 o 
  -5   2   6        0.04        0.36      0.28 o 
  -4   2   6       28.80       42.96      1.34 o 
  -3   2   6     1115.31     1165.66     12.24 o 
  -1   2   6      854.02      962.98      8.90 o 
   0   2   6      939.67      821.11      7.68 o 
   2   2   6      248.33      250.25      5.57 o 
   3   2   6      951.72      871.59     12.01 o 
   4   2   6       98.72       84.55      2.16 o 
   5   2   6       60.68       61.03      1.89 o 
   6   2   6       11.37       11.37      1.27 o 
 -11   3   6        0.00        0.45      0.58 o 
 -10   3   6        6.08        6.60      0.90 o 
  -9   3   6       23.72       22.74      0.80 o 
  -8   3   6      362.66      361.11      4.19 o 
  -7   3   6      387.88      364.92      4.73 o 
  -6   3   6       82.73       74.55      1.51 o 
  -5   3   6       70.33       64.56      1.36 o 
  -4   3   6      422.61      423.41     11.69 o 
  -3   3   6      858.75      978.91     10.43 o 
  -2   3   6        9.05        2.68      0.67 o 
  -1   3   6        0.80       -0.44      0.29 o 
   0   3   6       21.52       16.99      0.74 o 
   1   3   6      339.11      341.60      3.59 o 
   2   3   6      653.40      657.48     13.21 o 
   3   3   6      205.99      189.48      4.22 o 
   4   3   6      169.72      161.49      3.30 o 
   5   3   6       27.50       28.55      1.31 o 
   6   3   6       55.23       50.87      1.85 o 
 -10   4   6       20.55       21.46      1.52 o 
  -9   4   6        6.30        3.55      0.44 o 
  -8   4   6       32.68       25.24      0.93 o 
  -7   4   6       13.88       14.21      0.74 o 
  -5   4   6       16.96       12.37      0.62 o 
  -4   4   6        2.39        1.11      1.22 o 
  -3   4   6       59.97       83.05      1.87 o 
  -2   4   6       98.09       69.76      1.28 o 
  -1   4   6      197.11      214.74      2.86 o 
   0   4   6      144.44      135.88      1.82 o 
   1   4   6      153.93      160.56      2.06 o 
   2   4   6       12.73       10.89      1.19 o 
   3   4   6       69.95       73.62      4.03 o 
   4   4   6        9.82       12.63      0.94 o 
   5   4   6       45.76       44.15      1.97 o 
   6   4   6        1.11        0.62      0.94 o 
 -10   5   6        1.32        0.47      1.07 o 
  -9   5   6       14.89       11.24      0.74 o 
  -8   5   6        0.44        0.04      0.32 o 
  -7   5   6       82.36       81.83      1.74 o 
  -6   5   6       53.20       54.01      1.33 o 
  -5   5   6       49.37       44.93      1.18 o 
  -4   5   6       39.86       37.10      1.35 o 
  -3   5   6       23.59       24.95      1.05 o 
  -2   5   6       68.14       64.31      1.28 o 
  -1   5   6        8.88        7.40      0.49 o 
   0   5   6       20.12       19.97      0.78 o 
   1   5   6        1.65        1.90      0.32 o 
   2   5   6       32.97       32.26      1.31 o 
   3   5   6       30.65       23.63      1.22 o 
   4   5   6        3.62        5.90      0.73 o 
   5   5   6       28.88       28.49      1.42 o 
  -9   6   6        6.66        7.35      1.15 o 
  -8   6   6       13.25       16.92      0.86 o 
  -7   6   6       56.92       63.95      1.57 o 
  -6   6   6        7.84        7.22      0.59 o 
  -5   6   6        3.32        1.71      0.62 o 
  -4   6   6      159.48      143.89      3.77 o 
  -3   6   6       17.70       23.04      1.85 o 
  -2   6   6       82.19       63.30      1.72 o 
  -1   6   6        1.57       -0.11      0.31 o 
   0   6   6      131.75      126.66      2.12 o 
   1   6   6       19.44       17.66      0.68 o 
   2   6   6       16.75       17.56      1.70 o 
   3   6   6       37.92       43.87      1.63 o 
   4   6   6        0.39        1.26      0.55 o 
  -8   7   6        4.51        3.19      0.52 o 
  -7   7   6       49.51       51.68      1.74 o 
  -6   7   6       50.98       50.87      1.70 o 
  -5   7   6       13.15       13.03      1.11 o 
  -4   7   6        4.33        6.86      1.32 o 
  -3   7   6      129.56      135.36      4.19 o 
  -2   7   6       17.68       16.21      1.41 o 
  -1   7   6        4.51        4.36      0.61 o 
   0   7   6       33.26       29.80      1.00 o 
   1   7   6      105.20      122.04      2.17 o 
   2   7   6       21.38       25.01      2.45 o 
   3   7   6       15.76       22.23      1.37 o 
  -7   8   6       75.24       72.99      2.21 o 
  -6   8   6       31.92       32.25      2.23 o 
  -5   8   6       13.77       15.25      1.39 o 
  -4   8   6      121.98      112.49      2.71 o 
  -3   8   6        9.99        5.37      0.71 o 
  -2   8   6        0.97        0.33      0.69 o 
  -1   8   6      140.64      152.79      3.21 o 
   0   8   6       71.14       73.38      1.66 o 
   1   8   6       15.19       18.78      0.99 o 
   2   8   6       45.48       50.76      1.86 o 
  -5   9   6       36.82       45.67      2.16 o 
  -4   9   6        0.06       -0.10      0.45 o 
  -3   9   6       60.13       61.27      1.99 o 
  -2   9   6       36.78       36.92      1.53 o 
  -1   9   6       30.64       28.15      1.35 o 
   0   9   6       79.88       80.63      2.27 o 
 -11   1   7       44.48       42.18      1.90 o 
 -10   1   7        6.77        9.14      0.58 o 
  -9   1   7        0.05        0.35      0.29 o 
  -8   1   7        1.26        0.84      0.30 o 
  -7   1   7       45.55       50.23      1.24 o 
  -6   1   7        4.18        0.91      0.34 o 
  -5   1   7      127.21      103.29      2.13 o 
  -4   1   7        9.71        7.33      0.34 o 
  -2   1   7       21.48       23.33      0.63 o 
   0   1   7        1.25        0.24      0.19 o 
   1   1   7       49.80       37.14      0.91 o 
   2   1   7       24.52       21.82      1.84 o 
   3   1   7       38.08       42.68      1.50 o 
   4   1   7       12.54       11.52      0.87 o 
   5   1   7        9.20        7.33      0.79 o 
 -11   2   7       25.12       23.07      1.50 o 
 -10   2   7        2.58        2.83      0.42 o 
  -9   2   7        5.43        5.70      0.59 o 
  -8   2   7      305.24      283.31      3.51 o 
  -7   2   7       24.15       23.16      1.07 o 
  -6   2   7       37.38       38.26      1.06 o 
  -5   2   7      165.54      171.12      3.07 o 
  -4   2   7      115.17      102.97      2.12 o 
  -3   2   7       21.62       22.91      0.59 o 
  -2   2   7       36.11       29.95      0.69 o 
  -1   2   7      196.30      195.52      2.29 o 
   0   2   7      262.26      300.53      3.24 o 
   1   2   7       15.41       13.70      0.61 o 
   2   2   7        8.67       12.10      0.81 o 
   3   2   7      168.57      157.13      4.20 o 
   4   2   7       15.08        8.09      0.79 o 
   5   2   7        4.23        6.38      0.77 o 
 -11   3   7        3.83        7.41      1.00 o 
 -10   3   7       99.46       94.81      1.78 o 
  -9   3   7       11.76       12.61      0.66 o 
  -8   3   7      157.79      171.97      2.94 o 
  -7   3   7       39.70       39.03      1.13 o 
  -6   3   7      224.24      195.67      2.95 o 
  -5   3   7      111.90      106.55      2.25 o 
  -4   3   7      220.61      181.06      4.03 o 
  -3   3   7     1058.90      991.14     14.34 o 
  -2   3   7      692.53      710.54      6.84 o 
  -1   3   7       40.34       60.67      1.09 o 
   0   3   7       79.65       68.02      1.17 o 
   1   3   7      281.29      293.33      3.81 o 
   2   3   7      177.02      192.12      3.64 o 
   3   3   7        1.68        0.14      0.45 o 
   4   3   7       11.69       11.26      0.91 o 
   5   3   7      141.17      146.68      3.34 o 
 -10   4   7       14.71       18.41      1.41 o 
  -9   4   7       26.05       27.25      1.04 o 
  -8   4   7       18.70       21.38      1.56 o 
  -7   4   7      171.37      189.77      4.72 o 
  -6   4   7        0.82        1.39      0.38 o 
  -5   4   7      235.18      241.01      4.12 o 
  -4   4   7     1146.20     1146.13     15.25 o 
  -3   4   7        4.05        4.34      0.55 o 
  -2   4   7        3.40        2.37      1.23 o 
  -1   4   7     1516.52     1596.10     14.59 o 
   0   4   7      598.28      604.24      6.03 o 
   1   4   7       30.61       35.94      1.05 o 
   2   4   7       31.42       38.39      1.47 o 
   3   4   7      128.34      136.03      3.04 o 
   4   4   7      110.34      106.86      2.71 o 
   5   4   7        2.67        3.88      0.74 o 
 -10   5   7      192.48      209.10      3.47 o 
  -9   5   7      109.50      116.99      2.32 o 
  -8   5   7        1.00        1.14      0.42 o 
  -7   5   7       40.84       40.63      1.23 o 
  -6   5   7      130.07      134.14      2.37 o 
  -5   5   7       20.21       26.22      1.13 o 
  -4   5   7      387.60      398.25      6.16 o 
  -3   5   7      122.90      132.80      2.71 o 
  -2   5   7      503.97      490.87      7.23 o 
  -1   5   7      708.55      717.22      8.11 o 
   0   5   7      211.64      247.17      3.45 o 
   1   5   7      296.89      307.91      4.13 o 
   2   5   7      183.11      185.32      3.69 o 
   3   5   7        2.22        2.78      0.64 o 
   4   5   7       81.56       83.76      2.42 o 
  -9   6   7        0.05       -0.03      0.42 o 
  -8   6   7       38.87       44.65      1.38 o 
  -7   6   7       34.59       36.25      1.21 o 
  -6   6   7        7.08        4.71      0.54 o 
  -5   6   7      268.83      236.29      4.26 o 
  -4   6   7      118.91      116.11      2.62 o 
  -3   6   7        0.02        0.92      0.87 o 
  -2   6   7       60.43       68.63      1.88 o 
  -1   6   7      184.85      206.73      3.02 o 
   0   6   7      341.19      354.34      4.02 o 
   1   6   7        9.99       11.50      0.78 o 
   2   6   7        0.03        0.44      0.50 o 
   3   6   7       40.04       42.35      1.68 o 
  -8   7   7        6.76        8.14      1.28 o 
  -7   7   7        0.32        0.59      0.50 o 
  -6   7   7       22.68       24.21      1.24 o 
  -5   7   7       37.45       37.04      1.49 o 
  -4   7   7      110.31      104.71      2.58 o 
  -3   7   7      240.82      251.86      4.53 o 
  -2   7   7       83.72       82.85      4.73 o 
  -1   7   7       53.49       52.76      1.68 o 
   0   7   7       34.94       35.59      1.13 o 
   1   7   7        6.37        9.77      0.70 o 
   2   7   7       25.05       20.46      1.23 o 
  -6   8   7       15.38       10.38      1.46 o 
  -5   8   7        2.08        2.90      0.65 o 
  -4   8   7       54.46       59.12      2.23 o 
  -3   8   7        2.79        2.78      0.63 o 
  -2   8   7        1.45        1.88      0.61 o 
  -1   8   7       81.79       92.39      2.41 o 
   0   8   7       97.69       94.27      2.40 o 
   1   8   7       57.19       54.94      1.55 o 
 -11   0   8       51.54       45.96      1.76 o 
 -10   0   8        1.47        3.67      0.67 o 
  -9   0   8      285.66      241.19      4.56 o 
  -8   0   8       48.80       43.23      1.68 o 
  -7   0   8       22.44       22.98      1.49 o 
  -6   0   8       19.10       17.20      1.28 o 
  -5   0   8      320.28      300.71      6.75 o 
  -4   0   8      992.68      976.71     12.87 o 
  -3   0   8      235.86      233.27      4.37 o 
  -2   0   8        1.15        0.41      0.32 o 
  -1   0   8      729.83      702.31      9.57 o 
   0   0   8        1.16       -0.24      0.24 o 
   1   0   8       26.30       31.92      1.75 o 
   2   0   8       55.11       36.90      1.98 o 
   3   0   8      114.62      113.83      3.79 o 
   4   0   8       34.24       32.45      2.03 o 
 -11   1   8        1.44        0.62      0.37 o 
 -10   1   8        5.28        4.85      0.50 o 
  -9   1   8      109.52      106.46      1.88 o 
  -8   1   8      110.02      109.57      2.11 o 
  -7   1   8      446.78      420.49      6.39 o 
  -6   1   8      363.54      350.77      5.45 o 
  -5   1   8      616.50      618.93      7.03 o 
  -4   1   8      122.88      127.81      2.00 o 
  -3   1   8      178.18      178.44      2.16 o 
  -2   1   8      534.32      537.48      5.33 o 
  -1   1   8        3.96        3.20      0.35 o 
   0   1   8        5.84        5.11      0.34 o 
   1   1   8      182.85      190.57      3.55 o 
   2   1   8      228.38      218.24      4.01 o 
   3   1   8        0.21        1.00      0.49 o 
   4   1   8       39.36       34.90      3.71 o 
 -11   2   8       32.14       41.19      1.19 o 
 -10   2   8        4.99        5.94      0.71 o 
  -9   2   8        9.14        9.15      0.67 o 
  -8   2   8      579.61      588.04      7.26 o 
  -7   2   8       15.53       17.45      1.69 o 
  -6   2   8       53.43       61.04      4.28 o 
  -5   2   8      240.21      247.01      4.15 o 
  -4   2   8      730.40      800.49      8.90 o 
  -3   2   8      238.28      236.03      2.88 o 
  -2   2   8       22.66       27.09      0.72 o 
  -1   2   8       79.12       88.40      1.38 o 
   0   2   8      244.44      254.03      2.91 o 
   1   2   8       64.60       54.39      1.64 o 
   2   2   8       86.84       97.90      2.42 o 
   3   2   8      383.69      366.73      6.10 o 
   4   2   8        0.78        0.88      1.24 o 
 -10   3   8        0.03       -0.10      0.62 o 
  -9   3   8      135.39      129.32      2.52 o 
  -8   3   8      106.21       98.73      2.04 o 
  -7   3   8      111.69      105.12      2.75 o 
  -6   3   8      166.90      168.52      3.24 o 
  -5   3   8      145.16      127.87      6.25 o 
  -4   3   8       83.01       81.61      2.37 o 
  -3   3   8      298.14      318.45      4.10 o 
  -2   3   8      389.95      431.65      4.50 o 
  -1   3   8        7.45       11.65      0.59 o 
   0   3   8        0.72        1.12      0.28 o 
   1   3   8       93.46       79.62      2.20 o 
   2   3   8      221.41      203.25      3.90 o 
   3   3   8       96.91       95.53      2.52 o 
   4   3   8        8.96        7.39      0.84 o 
 -10   4   8        2.36        2.50      0.98 o 
  -9   4   8       15.06       16.08      0.88 o 
  -8   4   8       86.14       72.13      1.94 o 
  -7   4   8        0.29        1.19      0.40 o 
  -6   4   8       11.30        9.73      1.04 o 
  -5   4   8       17.63       15.88      0.95 o 
  -4   4   8      487.34      481.18      7.20 o 
  -3   4   8        0.47        0.73      0.45 o 
  -2   4   8       15.41       19.58      1.33 o 
  -1   4   8       11.83       15.17      0.80 o 
   0   4   8        2.48        2.99      0.69 o 
   1   4   8        2.91        1.16      0.49 o 
   2   4   8        1.66        1.46      0.53 o 
   3   4   8       20.42        9.49      1.68 o 
  -9   5   8        9.57       10.64      0.81 o 
  -8   5   8       16.96       13.80      0.83 o 
  -7   5   8        1.67        2.53      1.10 o 
  -6   5   8        6.96        6.64      0.74 o 
  -5   5   8        0.66        0.15      0.45 o 
  -4   5   8        0.55        0.99      0.51 o 
  -3   5   8      100.96      102.76      2.37 o 
  -2   5   8       13.36       14.94      0.92 o 
  -1   5   8       52.71       55.87      1.19 o 
   0   5   8      111.66      125.16      2.21 o 
   1   5   8        4.69        5.62      0.96 o 
   2   5   8        1.44        2.81      0.87 o 
   3   5   8        0.33        0.32      0.73 o 
  -8   6   8       36.23       31.78      1.29 o 
  -7   6   8       18.71       19.55      1.15 o 
  -6   6   8        7.65        7.46      1.17 o 
  -5   6   8      107.77      101.38      2.52 o 
  -4   6   8       20.04       27.01      1.55 o 
  -3   6   8        8.54        7.34      0.76 o 
  -2   6   8       64.99       68.51      3.04 o 
  -1   6   8       67.44       63.30      1.54 o 
   0   6   8        0.08       -0.21      0.29 o 
   1   6   8       13.61        7.76      0.82 o 
   2   6   8       39.23       41.78      1.73 o 
  -7   7   8       96.95       94.93      2.59 o 
  -6   7   8        2.53        6.09      1.38 o 
  -5   7   8       21.02       16.64      1.12 o 
  -4   7   8        6.28        6.80      0.82 o 
  -3   7   8       26.57       24.88      1.23 o 
  -2   7   8       75.78       81.50      2.23 o 
  -1   7   8        0.03       -0.42      0.44 o 
   0   7   8       17.85       14.26      1.05 o 
   1   7   8       66.31       70.72      3.23 o 
  -5   8   8       57.38       63.26      3.09 o 
  -4   8   8       38.61       41.90      1.70 o 
  -3   8   8        0.21        0.97      0.54 o 
  -2   8   8        2.79        4.85      0.78 o 
  -1   8   8      101.13      105.49      2.67 o 
 -10   1   9        1.65        1.16      0.45 o 
  -9   1   9      136.44      139.20      3.01 o 
  -8   1   9       30.36       27.75      1.29 o 
  -7   1   9       15.99       13.93      0.86 o 
  -6   1   9       24.28       29.13      1.17 o 
  -5   1   9       49.04       41.79      1.37 o 
  -4   1   9        1.33        2.74      0.45 o 
  -3   1   9        3.45        3.00      0.32 o 
  -2   1   9        0.21        0.47      0.29 o 
  -1   1   9       48.07       60.62      1.13 o 
   0   1   9        4.73        3.61      0.55 o 
   1   1   9        4.84        7.19      0.89 o 
   2   1   9       57.71       61.06      2.89 o 
   3   1   9       26.72       25.45      1.33 o 
 -10   2   9       12.82       11.52      0.80 o 
  -9   2   9        0.12        0.67      0.45 o 
  -8   2   9      100.04      107.60      2.53 o 
  -7   2   9       49.57       47.59      1.57 o 
  -6   2   9        3.93        3.58      0.59 o 
  -5   2   9       20.82       17.10      0.75 o 
  -4   2   9      157.31      159.68      3.72 o 
  -3   2   9       54.59       55.50      1.28 o 
  -2   2   9      146.39      148.74      2.01 o 
  -1   2   9        9.08        8.00      0.51 o 
   0   2   9       67.98       72.98      3.85 o 
   1   2   9       16.98       18.12      1.06 o 
   2   2   9       16.67       24.15      1.23 o 
   3   2   9        3.57        1.73      0.59 o 
 -10   3   9       93.44      100.79      2.21 o 
  -9   3   9       81.71       73.28      1.82 o 
  -8   3   9        0.00        0.09      1.09 o 
  -7   3   9       35.21       33.33      1.35 o 
  -6   3   9      186.37      194.56      4.13 o 
  -5   3   9      140.61      143.48      2.95 o 
  -4   3   9      100.94      101.86      2.29 o 
  -3   3   9      125.15      132.47      2.24 o 
  -2   3   9      564.34      554.32      5.66 o 
  -1   3   9        0.28        0.20      0.27 o 
   0   3   9       42.13       45.55      1.59 o 
   1   3   9       89.77       82.26      2.22 o 
   2   3   9        9.09        4.35      0.69 o 
   3   3   9        0.29        0.03      0.48 o 
  -9   4   9      121.79      113.37      3.16 o 
  -8   4   9      175.00      189.08      3.79 o 
  -7   4   9      172.90      177.28      3.57 o 
  -6   4   9        1.75        1.64      0.72 o 
  -5   4   9      416.17      423.03      7.36 o 
  -4   4   9       60.58       62.51      2.21 o 
  -3   4   9       90.69       80.22      2.11 o 
  -2   4   9       13.13       17.83      0.84 o 
  -1   4   9      412.75      421.81      4.58 o 
   0   4   9      207.58      192.34      3.77 o 
   1   4   9        4.84        2.40      0.61 o 
   2   4   9       54.44       55.39      2.40 o 
  -9   5   9       62.12       76.30      2.04 o 
  -8   5   9        8.87        8.95      0.88 o 
  -7   5   9       33.20       44.23      1.64 o 
  -6   5   9      336.99      330.68      5.63 o 
  -5   5   9       21.93       23.33      2.11 o 
  -4   5   9      106.14       98.35      7.24 o 
  -3   5   9       68.34       68.49      1.94 o 
  -2   5   9      284.62      287.11      4.05 o 
  -1   5   9       38.59       41.40      1.24 o 
   0   5   9       32.74       30.31      1.40 o 
   1   5   9       68.54       81.84      2.35 o 
  -7   6   9       61.76       71.17      2.56 o 
  -6   6   9       16.12       18.48      1.19 o 
  -5   6   9      216.95      203.83      4.05 o 
  -4   6   9        5.32        7.33      0.82 o 
  -3   6   9       41.53       41.52      1.57 o 
  -2   6   9        3.49        4.89      0.62 o 
  -1   6   9      177.59      187.66      3.07 o 
   0   6   9       47.04       52.88      2.73 o 
  -6   7   9       38.74       41.21      1.70 o 
  -5   7   9        0.32        3.05      0.88 o 
  -4   7   9        2.87        2.70      0.68 o 
  -3   7   9       56.08       67.91      2.11 o 
  -2   7   9       74.70       85.72      2.35 o 
  -1   7   9       20.32       16.55      1.70 o 
 -10   0  10       24.98       17.13      1.61 o 
  -9   0  10      148.07      163.12      4.86 o 
  -8   0  10       77.38       66.60      2.75 o 
  -7   0  10       22.84       19.91      1.52 o 
  -6   0  10       64.86       75.48      2.85 o 
  -5   0  10      435.26      429.28      9.33 o 
  -4   0  10      213.00      211.88      5.35 o 
  -3   0  10      149.41      156.14      3.99 o 
  -2   0  10        1.48        0.12      0.38 o 
  -1   0  10       10.14       14.85      1.29 o 
   0   0  10       25.78       22.63      1.61 o 
   1   0  10       16.83       29.17      1.86 o 
   2   0  10       69.78       71.62      3.10 o 
 -10   1  10      223.00      215.33      4.22 o 
  -9   1  10        2.48        4.38      0.73 o 
  -8   1  10       12.88        8.44      0.81 o 
  -7   1  10       95.28      100.13      2.44 o 
  -6   1  10      330.48      330.79      5.45 o 
  -5   1  10      150.82      150.58      3.37 o 
  -4   1  10       11.99       10.41      0.63 o 
  -3   1  10      132.23      133.49      1.91 o 
  -2   1  10       61.97       53.56      1.10 o 
  -1   1  10        6.14        3.67      0.57 o 
   0   1  10        3.06        4.50      0.64 o 
   1   1  10       97.82       95.51      2.49 o 
   2   1  10        0.47        0.40      0.52 o 
  -9   2  10      143.75      143.05      3.20 o 
  -8   2  10      122.61      129.29      4.56 o 
  -7   2  10       30.34       36.01      1.44 o 
  -6   2  10        2.12        2.86      0.71 o 
  -5   2  10      199.81      204.30      3.05 o 
  -4   2  10      254.80      238.42      3.39 o 
  -3   2  10       59.72       55.25      2.26 o 
  -2   2  10       26.77       24.03      0.77 o 
  -1   2  10        0.81        0.38      0.43 o 
   0   2  10       13.00        8.89      0.80 o 
   1   2  10        0.07        0.16      0.46 o 
   2   2  10      183.02      181.03      3.86 o 
  -9   3  10       96.79       91.53      2.48 o 
  -8   3  10       22.20       26.08      3.11 o 
  -7   3  10       72.71       69.20      2.03 o 
  -6   3  10      101.97       86.56      2.97 o 
  -5   3  10       86.75       90.75      1.84 o 
  -4   3  10        2.40        2.58      0.46 o 
  -3   3  10      231.17      227.70      3.89 o 
  -2   3  10       20.60       23.12      0.92 o 
  -1   3  10       16.62       14.58      0.97 o 
   0   3  10        1.57        2.08      0.56 o 
   1   3  10       31.16       28.38      1.59 o 
  -8   4  10        0.11       -0.09      0.47 o 
  -7   4  10        1.83        1.15      0.53 o 
  -6   4  10       10.62       10.13      0.89 o 
  -5   4  10        0.29        0.73      0.51 o 
  -4   4  10       39.08       37.14      1.17 o 
  -3   4  10       93.41      100.48      1.99 o 
  -2   4  10       21.76       25.52      1.00 o 
  -1   4  10        9.48        9.08      1.24 o 
   0   4  10        0.53        0.39      0.50 o 
  -7   5  10        0.95        0.27      0.53 o 
  -6   5  10       54.41       43.01      1.69 o 
  -5   5  10       53.87       50.41      1.74 o 
  -4   5  10        0.55        0.72      0.64 o 
  -3   5  10       21.78       21.21      0.95 o 
  -2   5  10        6.30        6.43      0.63 o 
  -1   5  10       16.10       13.79      1.52 o 
   0   5  10        3.13        5.19      0.77 o 
  -6   6  10       12.53       13.28      1.09 o 
  -5   6  10        3.53        2.17      2.19 o 
  -4   6  10       54.06       53.65      3.29 o 
  -3   6  10        6.56        8.22      0.84 o 
  -2   6  10       30.34       33.00      1.23 o 
  -9   1  11       37.93       44.39      2.87 o 
  -8   1  11        7.66        9.52      1.05 o 
  -7   1  11        8.40        9.40      0.87 o 
  -6   1  11        7.41        8.56      0.81 o 
  -5   1  11        5.99        7.05      1.20 o 
  -4   1  11        2.52        2.78      0.56 o 
  -3   1  11       70.38       67.78      1.52 o 
  -2   1  11       24.96       26.70      0.83 o 
  -1   1  11        1.30        1.15      0.49 o 
   0   1  11        0.41        0.22      0.49 o 
  -8   2  11       46.14       46.47      1.71 o 
  -7   2  11       44.61       51.54      1.77 o 
  -6   2  11        6.25        5.20      0.71 o 
  -5   2  11        0.71        0.10      0.43 o 
  -4   2  11       19.85       23.17      0.93 o 
  -3   2  11        2.73        2.55      0.51 o 
  -2   2  11       18.58       23.51      1.54 o 
  -1   2  11       30.59       35.46      2.19 o 
   0   2  11        7.37        5.52      0.76 o 
  -8   3  11        9.32        6.81      0.83 o 
  -7   3  11       77.13       77.23      2.24 o 
  -6   3  11       23.44       22.24      1.19 o 
  -5   3  11       11.52       12.02      0.74 o 
  -4   3  11        0.22        0.30      0.39 o 
  -3   3  11       84.91       85.02      1.82 o 
  -2   3  11       17.18       14.91      0.99 o 
  -1   3  11        1.54        3.84      0.97 o 
  -7   4  11      113.93      111.05      2.81 o 
  -6   4  11        0.59        1.70      0.59 o 
  -5   4  11       82.00       79.02      1.83 o 
  -4   4  11        5.28        4.65      0.59 o 
  -3   4  11        1.76        1.04      0.45 o 
  -2   4  11       71.71       78.64      2.23 o 
  -4   5  11        2.17        3.73      0.59 o 
  -7   0  12       11.34        8.98      1.29 o 
  -6   0  12        5.33        7.32      1.17 o 
  -5   0  12       66.88       59.83      2.67 o 
  -4   0  12       71.95       65.74      2.78 o 
  -3   0  12        3.60        1.89      0.80 o 
  -7   1  12        5.96        3.49      0.69 o 
  -6   1  12       88.94       87.74      2.38 o 
  -5   1  12        9.82        7.39      0.78 o 
  -4   1  12       99.45      107.98      4.31 o 
  -3   1  12       26.08       30.43      1.10 o 
  -6   2  12       35.58       31.89      1.45 o 
  -5   2  12       36.98       40.02      1.57 o 
  -4   2  12      145.89      135.38      3.02 o 
  -3   2  12       52.84       71.92      1.70 o 
                                                 
